# Supplementary material for: Essential Palatal Tremor Managed by Cognitive Behavioral Therapy
Source: Case Rep Dent. 2015 Dec 10;2015:414620. doi: 10.1155/2015/414620 (PMC4689884; doi:10.1155/2015/414620)
Supplement: Supplementary file 1 — Video 1, Rhythmical contractions of the soft palate with clicking. Video 2, A cognitive behavioral therapy to breathe deeply and produce her “Ah” voice. [file 414620.f1.zip]

Archive with 2 entries (2 files):
- Kitamura, Video1.mov
- Kitamura, Video2.mov
